# Supplementary material for: Characterization of Mixtures Based on High-Density Polyethylene and Plasticized Starch
Source: Polymers (Basel). 2024 Oct 30;16(21):3051. doi: 10.3390/polym16213051 (PMC11548385; doi:10.3390/polym16213051)
Supplement: Supplementary file 1 [file polymers-16-03051-s001.zip]

Archive with 1 entries (1 files):
- polymers-3260128-supplementary.pdf
